# Supplementary material for: Tomentosin a Sesquiterpene Lactone Induces Antiproliferative and Proapoptotic Effects in Human Burkitt Lymphoma by Deregulation of Anti- and Pro-Apoptotic Genes
Source: Life (Basel). 2021 Oct 23;11(11):1128. doi: 10.3390/life11111128 (PMC8623649; doi:10.3390/life11111128)
Supplement: Supplementary file 1 [file life-11-01128-s001.zip › Table S1.xlsx]

## Sheet: Foglio1
Table S1. List of differentially deregulated genes targeted by Tomentosin in Raji cell line
Gene	HTG.Classification	Mean_parsed_raw_counts	Mean_parsed_raw_counts_MLE	LFC	LFC_MLE	LFC_MLE_shrinked	lfcSE	Wald_Test_stat	Wald_Test_p-value	p-adjusted_FDR	NC_Untreated_1	NC_Untreated_2	NC_Untreated_3	NC_Treated_1	NC_Treated_2	NC_Treated_3
Downregulated genes
RASGRF1	Other Genes of Interest	128.5	131.052	-2.89555	-2.59536	-2.14658	0.665107	-3.90216	9.53366e-05	0.00442962	8.09837	7.89204	7.08263	6.26356	5.84509	2.27776
CSF3R	Cluster of Differentiation, Immuno Oncology, Tissue Specific Genes	69.3333	69.5205	-2.25789	-2.62551	-1.89216	0.834679	-3.14554	0.00165783	0.0396141	6.91236	7.73743	4.40456	5.20911	4.11573	2.95583
SERPINA9	Other Genes of Interest	1912.17	1962.26	-1.72951	-1.64981	-1.51682	0.323625	-5.09792	3.43403e-07	3.6231e-05	11.8272	11.0176	11.6501	10.3635	8.89295	10.0499
IL2RB	Cluster of Differentiation, Immuno Oncology, Tissue Specific Genes	137.167	140.091	-1.61792	-1.62035	-1.25999	0.485938	-3.33448	0.000854601	0.0252258	8.32409	7.65688	6.91552	6.29875	6.11573	5.62826
BCL2A1	Apoptosis, NFkB Pathway, Receptors, Ligands and Cell Signalling	3995.17	4063.22	-1.4276	-1.36106	-1.25229	0.259788	-5.23912	1.61342e-07	2.02403e-05	12.4874	12.2326	12.7711	11.2769	10.3637	11.5678
FOS	EGF / PDGF Pathway, Hypoxia, Immuno Oncology, MAP Kinase Pathway, NFkB Pathway, PI3K / AKT Pathway	763.5	769.64	-1.38705	-1.34569	-1.21336	0.290097	-4.63875	3.50522e-06	0.000283697	9.92881	10.1018	10.2488	7.9898	9.16701	8.96146
SLC7A7	Tissue Specific Genes, DMPK	251	252.948	-1.33289	-1.3268	-1.07834	0.377306	-3.51652	0.000437239	0.0146271	8.65593	8.61486	8.14333	7.51616	7.34354	6.55574
SGK1	Other Genes of Interest	3811.33	3859.85	-1.15497	-1.14847	-1.06665	0.217205	-5.28751	1.23992e-07	1.72831e-05	12.3179	12.0681	12.6846	11.4561	10.8501	11.2996
ATP7B	Other Genes of Interest	300	301.958	-1.29939	-1.29371	-1.05131	0.369191	-3.50418	0.000458021	0.0151207	9.06304	8.92107	7.96528	8.01646	7.63599	6.39877
VCAM1	Cluster of Differentiation, Tissue Specific Genes	737	746.478	-1.14186	-1.14171	-1.00252	0.27304	-4.18146	2.89639e-05	0.00157979	10.4086	9.70775	9.69181	9.60319	8.60927	8.17015
SETBP1	Other Genes of Interest	436.833	441.672	-1.13233	-1.12926	-0.949866	0.30564	-3.69475	0.000220104	0.00890713	9.50393	9.01292	9.16744	8.19517	8.33541	7.75673
CCL4	Immuno Oncology	1388.17	1406.71	-1.0564	-1.04638	-0.900361	0.268903	-3.8913	9.97073e-05	0.00454846	10.9739	10.4809	11.1325	10.1368	9.34961	9.93168
CDKN1A	Cell Cycle, JAK / STAT Pathway, MAP Kinase Pathway, Receptors, Ligands and Cell Signalling, Stress Toxicity	9161.17	9219.21	-0.925465	-0.926546	-0.884413	0.145828	-6.35368	2.10221e-10	4.79496e-08	13.394	13.4074	13.8404	12.5227	12.5062	12.8366
CD83	Cluster of Differentiation, NFkB Pathway	11638.2	11734.4	-0.929719	-0.911877	-0.842211	0.180573	-5.04991	4.42019e-07	4.26548e-05	13.996	13.7501	13.9519	13.0943	12.6078	13.2069
ADORA2B	Hypoxia	1033.17	1036.63	-0.919483	-0.918905	-0.827858	0.206174	-4.45694	8.31367e-06	0.000534846	10.3561	10.4374	10.4191	9.36042	9.54729	9.54642
PIK3CG	EGFR / HER Pathway, FGFR Pathway, PI3K / AKT Pathway, Receptors, Ligands and Cell Signalling	1279	1280.05	-0.919487	-0.911621	-0.810388	0.215196	-4.23623	2.27307e-05	0.00129616	10.624	10.8306	10.6572	9.6137	10.0289	9.71072
EGR1	Cardio Toxicity, EGF / PDGF Pathway, Hypoxia, MAP Kinase Pathway, NFkB Pathway	2557.33	2573.43	-0.931948	-0.918447	-0.804191	0.229517	-4.00165	6.29023e-05	0.00322085	11.5392	11.3732	12.1332	10.29	11.1521	10.8076
GBP1	Immuno Oncology	865.5	874.03	-0.881517	-0.906905	-0.754396	0.257662	-3.51975	0.000431961	0.0146271	10.1804	9.72596	10.4674	9.17873	9.18522	9.36522
PFKFB3	AMPK Pathway, Hypoxia	1690	1694.11	-0.770026	-0.769752	-0.68823	0.182448	-4.21903	2.45355e-05	0.00136799	10.9337	10.9642	11.2526	9.98575	10.3607	10.494
LTB	Immuno Oncology, Tissue Specific Genes	1442.83	1442.6	-0.737672	-0.737991	-0.650528	0.186129	-3.96495	7.34114e-05	0.00361155	10.448	10.8534	11.0692	9.69023	10.0226	10.4447
CD40	Apoptosis, Cluster of Differentiation, Immuno Oncology, NFkB Pathway, Tissue Specific Genes	18616.7	18735.3	-0.71666	-0.711954	-0.625455	0.182211	-3.90731	9.33289e-05	0.00441816	14.5919	14.2216	14.6657	13.8764	13.4564	13.9964
EVL	Other Genes of Interest	1810.83	1820.16	-0.709727	-0.719419	-0.622313	0.192676	-3.73382	0.000188595	0.00788642	11.3103	10.8928	11.2016	10.4424	10.4128	10.4204
DNAJC12	DNA Repair, Tissue Specific Genes	18177.2	18194.1	-0.64708	-0.647849	-0.60432	0.127909	-5.06493	4.0854e-07	4.10011e-05	14.2622	14.3407	14.6785	13.5893	13.7262	14.0248
Upregulated gene
AKT1S1	EGFR / HER Pathway, FGFR Pathway, Receptors, Ligands and Cell Signalling	10963.7	10747.2	0.647861	0.676384	0.586074	0.189759	3.56444	0.00036464	0.0132592	13.0375	13.107	12.8918	13.8841	13.2308	13.865
FGF11	FGFR Pathway	976.5	953.688	0.747717	0.74974	0.593537	0.242037	3.09762	0.00195081	0.0444104	9.40862	9.25559	9.73009	10.1086	10.4386	10.0903
HUS1	Cell Cycle, Stress Toxicity	1607	1574.77	0.718338	0.70815	0.601456	0.200135	3.53837	0.000402602	0.0142272	10.1886	9.95935	10.4814	10.8358	10.9005	11.0479
CPT1B	AMPK Pathway	5686.33	5565.94	0.717578	0.702927	0.60183	0.195545	3.5947	0.000324767	0.0123461	12.0499	11.6766	12.3509	12.7284	12.9122	12.5895
CHEK2	Cell Cycle, Stress Toxicity	5461.17	5352.54	0.697646	0.682842	0.603029	0.174005	3.92427	8.69931e-05	0.00419742	12.0409	11.6847	12.239	12.6308	12.7353	12.6914
DNAJC5	DNA Repair, Hypoxia	2238.83	2188.46	0.711159	0.710682	0.613804	0.192033	3.70084	0.000214891	0.00883872	10.484	10.6386	10.9476	11.5236	11.3602	11.32
CRLS1	Other Genes of Interest	1226.17	1202.82	0.757831	0.75865	0.614179	0.235277	3.22449	0.00126196	0.0336835	9.89069	9.52317	9.96068	10.6886	10.274	10.6855
ATF4	Receptors, Ligands and Cell Signalling, Stress Toxicity	8616.83	8441.62	0.683598	0.676325	0.615038	0.152478	4.43555	9.18368e-06	0.000561997	12.514	12.4374	12.9961	13.1527	13.3706	13.475
ELMO1	Other Genes of Interest	4624.67	4532.02	0.725702	0.706504	0.617528	0.185015	3.81862	0.0001342	0.0057069	11.8197	11.3821	11.9861	12.4181	12.5144	12.4326
PYCR1	Tissue Specific Genes	5525.83	5414.31	0.697074	0.69162	0.630816	0.152581	4.53281	5.82043e-06	0.000417242	11.9148	11.818	12.2715	12.5136	12.6719	12.91
ID2	Immuno Oncology, Tissue Specific Genes	4476.33	4381.97	0.687932	0.687711	0.630889	0.147833	4.65196	3.28802e-06	0.000283697	11.7432	11.6325	11.7586	12.4886	12.3311	12.3784
CEBPB	Immuno Oncology, JAK / STAT Pathway	7002.67	6831.12	0.708728	0.711688	0.655343	0.149276	4.76758	1.86451e-06	0.000167073	12.1089	12.4194	12.4688	12.8366	13.1982	13.0885
TSC22D3	Other Genes of Interest	3191.83	3114.63	0.726707	0.724844	0.658471	0.16302	4.44635	8.73416e-06	0.00054785	10.8359	11.2955	11.4214	11.7206	11.975	12.0373
ADAM17	Cluster of Differentiation	6876.17	6723.14	0.74911	0.744108	0.677629	0.166341	4.47338	7.6994e-06	0.000517544	12.2116	12.0522	12.5835	12.8755	13.1786	13.0405
CTSD	Other Genes of Interest	15802.8	15490.6	0.784011	0.770609	0.703525	0.16755	4.59929	4.23938e-06	0.000332394	13.4766	13.1498	13.7607	14.1842	14.1177	14.4373
CTSC	Other Genes of Interest	27493.5	26928.1	0.784087	0.777399	0.719992	0.151212	5.14111	2.73121e-07	3.16803e-05	14.2929	14.0313	14.4721	15.0289	14.9282	15.1915
HSF4	Other Genes of Interest	606.333	590.293	0.95843	0.954906	0.749786	0.298941	3.1943	0.00140172	0.0355244	8.61585	8.31585	8.95915	9.56576	9.84795	9.35244
SLCO4A1	DMPK	756.833	738.516	1.01457	0.983857	0.789361	0.297211	3.3103	0.000931971	0.0271338	8.7026	8.36738	9.56241	9.40349	10.1381	10.1345
SLCO3A1	DMPK	3172.33	3095.71	0.863887	0.860616	0.797102	0.168875	5.09618	3.4657e-07	3.6231e-05	11.2481	10.9175	11.1202	12.0148	12.0629	11.7998
CD86	Cluster of Differentiation, Immuno Oncology	9983.17	9773.58	0.876122	0.868887	0.801154	0.176597	4.92017	8.64703e-07	8.03533e-05	12.7724	12.4424	13.0032	13.6598	13.4056	13.7809
DNAJB2	DNA Repair	3504.33	3425.07	0.873301	0.865457	0.802942	0.168445	5.13793	2.77786e-07	3.16803e-05	11.2664	11.0143	11.4214	11.9831	12.0867	12.2522
DUSP5	Other Genes of Interest	1882.17	1838.79	0.893427	0.900996	0.814853	0.201586	4.46955	7.83845e-06	0.000517544	10.1995	10.2128	10.5482	11.332	10.9724	11.3363
MDK	Angiogenesis	1864	1818.44	0.916795	0.909994	0.825594	0.200753	4.5329	5.8179e-06	0.000417242	10.4004	10.037	10.438	11.0829	11.3551	11.1877
GCLC	Receptors, Ligands and Cell Signalling, Stress Toxicity, Tissue Specific Genes	6970.17	6795.17	0.892447	0.890247	0.830532	0.167257	5.32263	1.02278e-07	1.5095e-05	12.0925	12.0156	12.5147	13.0122	13.2472	13.0408
DDIT3	Stress Toxicity	971	945.228	0.947577	0.952054	0.848388	0.223155	4.26634	1.98706e-05	0.00115943	9.3191	9.28268	9.37955	10.027	10.4329	10.3642
IL10RB	Cluster of Differentiation, Immuno Oncology, Tissue Specific Genes	3371.33	3287.56	0.935684	0.934844	0.8857	0.152786	6.11866	9.43674e-10	1.57845e-07	11.2143	11.0639	11.1413	12.0668	12.0545	12.1053
PMAIP1	Apoptosis	8967.67	8746.2	0.951509	0.956524	0.912194	0.150189	6.36879	1.90523e-10	4.78022e-08	12.5094	12.5739	12.5214	13.4366	13.3088	13.7138
ITGB7	Tissue Specific Genes	3064.83	2989.59	1.00883	0.999594	0.929316	0.190101	5.25822	1.4546e-07	1.92084e-05	11.1582	10.6952	10.9858	11.7621	12.0233	12.0803
FTH1	Receptors, Ligands and Cell Signalling, Stress Toxicity	573944	560282	0.998291	0.982171	0.934981	0.156941	6.2582	3.89444e-10	7.51627e-08	18.6595	18.1931	18.6665	19.515	19.4686	19.5303
ASNS	Other Genes of Interest	30713.3	29803.1	1.03388	1.04586	0.999237	0.152329	6.86582	6.61093e-12	2.07335e-09	14.0904	14.2762	14.3604	14.9848	15.5376	15.3061
SLC7A5	Cluster of Differentiation, DMPK	2311.5	2252.81	1.19712	1.14358	1.02924	0.252007	4.53787	5.68241e-06	0.000417242	10.7026	9.79501	10.6863	11.3687	11.7262	11.6803
PHGDH	Other Genes of Interest	21090.7	20477.6	1.1018	1.09316	1.05112	0.155009	7.0522	1.76116e-12	6.31249e-10	13.6367	13.8812	13.4702	14.6545	14.7468	14.8922
SLC3A2	Tissue Specific Genes, DMPK	7195.17	7010.21	1.13952	1.12415	1.07428	0.170657	6.58719	4.48225e-11	1.24955e-08	12.217	11.7796	12.2718	13.1812	13.176	13.3298
TMEM116	Tissue Specific Genes	6707.33	6530.86	1.20836	1.17458	1.10239	0.206723	5.68189	1.33216e-08	2.089e-06	12.0563	11.4692	12.2694	13.2891	13.0786	13.0522
SLC7A11	DMPK	3043.5	2952.04	1.17807	1.17995	1.12142	0.189147	6.23828	4.42399e-10	7.92842e-08	10.7385	10.6237	11.0742	11.9028	12.1976	11.8702
GSR	Receptors, Ligands and Cell Signalling, Stress Toxicity	12774.2	12413.4	1.19913	1.1963	1.16528	0.138003	8.66865	4.37274e-18	2.7428e-15	12.7619	12.7387	13.1212	13.9978	14.0334	14.188
DST	Tissue Specific Genes	2299.83	2224.94	1.40613	1.4035	1.35431	0.186338	7.53201	4.99642e-14	2.08934e-11	10.4729	10.041	10.2029	11.784	11.7874	11.3636
SQSTM1	Apoptosis, Receptors, Ligands and Cell Signalling, Stress Toxicity	17395.7	16899.4	1.46175	1.45724	1.40885	0.187187	7.78494	6.97449e-15	3.4998e-12	13.1767	12.7846	13.3955	14.6485	14.2911	14.8024
TXNRD1	Receptors, Ligands and Cell Signalling, Stress Toxicity, Tissue Specific Genes	8326.17	8020.62	1.85526	1.84021	1.8087	0.17242	10.6728	1.36397e-26	1.7111e-23	11.8148	11.4379	12.0156	13.5058	13.7085	13.6197
AKR1C3	Other Genes of Interest	1059	1013.43	1.91743	1.97716	1.87333	0.314445	6.28778	3.22042e-10	6.73337e-08	9.27603	8.79815	7.87705	10.4531	11.1601	10.0903
NQO1	Receptors, Ligands and Cell Signalling, Stress Toxicity, Tissue Specific Genes	11060.2	10597.6	2.91194	2.83998	2.79926	0.243557	11.6604	2.03014e-31	5.09363e-28	11.5397	10.5513	11.683	14.0925	13.9782	14.4391
SLCO2B1	Tissue Specific Genes, DMPK	1281	1227.28	3.33727	3.40899	3.33799	0.342086	9.96532	2.16181e-23	1.80799e-20	8.57044	7.30708	7.11606	11.6786	10.2054	11.1214
LFC, Log2 fold-change; MLE, maximum likelihood estimates for the log2 fold-change; lfcSE, Log2 fold-change standard error; FDR, false discovery rate; NC, normalized counts.
