# Supplementary material for: Tomentosin a Sesquiterpene Lactone Induces Antiproliferative and Proapoptotic Effects in Human Burkitt Lymphoma by Deregulation of Anti- and Pro-Apoptotic Genes
Source: Life (Basel). 2021 Oct 23;11(11):1128. doi: 10.3390/life11111128 (PMC8623649; doi:10.3390/life11111128)
Supplement: Supplementary file 1 [file life-11-01128-s001.zip › Table S2.xlsx]

## Sheet: Foglio2
Table S2. The enriched pathways of differentially expressed genes targeted by Tomentosin in RAJI cell line
		Downregulated genes	Upregulated genes	Downregulated genes	Upregulated genes
ID	Pathway	p values		Gene list
634527	NF-kappa B signaling pathway	10		BCL2A1 CCL4 CD40 LTB VCAM1
523016	Transcriptional misregulation in cancer	3.7475	3.7642	BCL2A1 CD40 CDKN1A IL2RB	CD86 CEBPB DDIT3 ID2 ITGB7
373901	HTLV-I infection	5.6191		CD40 CDKN1A EGR1 FOS IL2RB VCAM1
1510435	Ferroptosis		5.2683		FTH1 GCLC SLC3A2 SLC7A11
83060	Apoptosis		4.3095		ATF4 CTSC CTSD DDIT3 PMAIP1
83051	Cytokine-cytokine receptor interaction	4.2306		CCL4 CD40 CSF3R IL2RB LTB
692234	PI3K-Akt signaling pathway	3.7468		CDKN1A CSF3R IL2RB PIK3CG SGK1
83076	Toll-like receptor signaling pathway	3.2229		CCL4 CD40 FOS
167325	Protein processing in endoplasmic reticulum		2.8603		ATF4 DDIT3 DNAJB2 DNAJC5
952859	Oxytocin signaling pathway	2.7381		CDKN1A FOS PIK3CG
83077	Jak-STAT signaling pathway	2.714		CDKN1A CSF3R IL2RB
152665	Malaria	2.5536		CD40 VCAM1
